# Supplementary material for: Impacts of Different Perinatal Factors on Faecal Immune Compounds in Infants: Determination of Normal Values
Source: Int J Mol Sci. 2024 Oct 3;25(19):10675. doi: 10.3390/ijms251910675 (PMC11477395; doi:10.3390/ijms251910675)
Supplement: Supplementary file 1 [file ijms-25-10675-s001.zip]

Archive with 1 entries (1 files):
- ijms-3162999-supplementary.pdf
